# Supplementary material for: Postoperative clinical outcomes and inflammatory markers after inguinal hernia repair using local, spinal, or general anesthesia: A randomized controlled trial
Source: PLoS One. 2020 Nov 30;15(11):e0242925. doi: 10.1371/journal.pone.0242925 (PMC7703886; doi:10.1371/journal.pone.0242925)
Supplement: S1 File — (XLSX) [file pone.0242925.s001.xlsx]

## Sheet: Hernia_Data_22May2020
Gr	BMI	ASA	DM	HTN	Dx	Site	Sx_T	Anes_T	OT_T	IVfluid	EBL	HypoT	Brady	P@2h	P@R_8h	P@R_24h	P@M_8h	P@M_24h	Para	Arcoxia	MO@RR	MO@RR_Y	MO_Ward	MO_24h	MO24h_Y	LOS	complic_Y	satis_s	readmid	IL1_P	IL1_8	IL1_24	IL6_P	IL6_8	IL6_24	IL10_P	IL10_8	IL10_24	US_OR_cost	US_Total_cost
3	19.2	2	0	1	2	1	95	10	105	700	15	0	0	7	5	0	7	0	1	1	0.5	1	0	0.5	1	2	1	80	0	0	2.12	3.14	2.4	30.92	26.65	0	2.27	2.07	675	1046.71
2	21	2	0	1	2	2	103	25	140	1100	30	0	0	0	2	1	4	2	1	1	0	0	0	0	0	2	0	90	0	0	2.19	0.5	4.38	32.2	29.56	0	5.93	11.35	670.672	922.844
3	24.2	2	0	1	2	1	60	5	75	600	20	0	0	5	0	0	3	3	1	0	0.75	1	0	0.75	1	4	0	90	0	0	2.64	2.99	12.96	78.28	126.8	0	5.53	10.28	535.969	1206.38
2	23	2	0	0	2	1	80	15	105	350	30	0	0	0	3	1	5	2	1	0	0	0	0	0	0	2	0	98	0	0	3.05	2.9	2.29	10.44	3.92	0	2.31	0	585.898	867.125
1	24.4	2	1	1	2	1	70	10	85	700	15	0	1	3	0	0	3	1	1	1	0.5	1	0	0.5	1	2	0	100	0	0	2.35	0.5	0	14.46	7.26	0	0	0	570.984	891.031
1	21.3	1	0	0	2	1	112	12	130	1000	40	1	0	7	8	4	10	4	1	1	3	1	1	4	1	3	1	100	0	0	2.08	3.91	0	15.59	10.69	0	2.68	0	738.812	1173.89
3	23.3	1	0	0	2	2	62	13	85	150	15	0	0	1	9	3	9	6	1	0	0	0	6	6	1	2	0	80	0	0	1.45	0.5	0	19.23	13.45	0	0	2.46	517.781	713.094
3	20.1	1	0	0	2	2	65	20	85	400	1	0	0	1	0	0	1	0	1	1	0	0	0	0	0	2	0	98	0	0	0.5	0.5	4.24	6.76	4.59	0	0	0	477.531	807.281
2	24.9	2	0	1	2	2	115	5	135	700	10	0	0	0	5	0	5	2	1	0	0	0	1	1	1	2	0	98	0	0	0.5	0.88	0	11.22	4.85	0	0	0	729.5	893
1	25.9	2	0	1	2	2	104	20	150	550	10	1	0	2	0	0	3	2	1	1	0	0	0	0	0	2	0	100	0	0	0.5	0.64	0	11.4	2.57	0	0	0	617.805	805.062
1	23.6	2	0	1	2	1	95	20	125	500	15	1	0	0	0	0	0	1	1	1	0	0	0	0	0	2	0	100	0	0	0.5	3.99	5.63	33.37	14.72	0	2.71	3.9	795.57	896.102
3	20.2	2	0	1	1	2	65	10	80	400	5	0	0	0	0	0	1	3	1	1	0	0	0	0	0	2	0	70	0	0	1.05	0.5	0	14.04	6.04	0	4.53	3.9	515.156	865.906
1	21.7	3	0	0	2	2	130	5	145	800	30	1	0	3	1	0	2	1	1	0	1.5	1	0	1.5	1	2	0	100	0	0	4.02	4.21	0	22.78	16.48	0	10.5	0	740.977	1032.85
2	22.9	1	0	0	2	1	85	20	115	500	10	0	0	0	0	0	2	1	1	1	0	0	0	0	0	2	0	100	0	0	0.5	0.5	13.49	40.87	43.99	5.85	6.07	10.29	635.281	779.031
3	22.8	2	0	1	2	1	75	10	105	700	10	0	0	0	0	0	3	2	1	0	0	0	0.5	0.5	1	2	0	80	0	0	0.5	0.5	38.21	56.1	37.93	0	4.7	5.13	577.57	755.25
2	22.6	3	0	1	2	1	55	15	80	300	10	1	0	0	3	0	10	4	1	0	0	0	0.5	0.5	1	2	0	100	0	0	0.5	0.5	0	24.83	15.79	0	3.43	5.38	491.141	618.484
2	21.5	3	0	1	2	2	60	25	90	350	10	1	0	0	0	0	3	3	1	0	0	0	0	0	0	2	0	100	0	0	0.5	0.5	0	102.2	46.88	0	7.18	4.04	524.172	872.359
1	23.9	2	0	0	2	1	65	15	90	200	30	0	0	0	0	0	3	2	1	1	0	0	2	2	1	2	0	100	0	0	0.5	0.5	0	41.03	19.45	0	0	7.79	571.328	712.016
3	23.4	2	1	1	2	1	45	10	60	150	10	0	0	0	0	0	0	4	1	0	0	0	0.5	0.5	1	2	0	80	0	0	0.5	0.5	0	30.04	13.44	0	4.75	5.42	552.5	653.062
1	21.3	3	0	0	2	1	50	10	60	100	10	1	0	6	0	0	1	2	1	0	0	0	0	0	0	2	1	100	1	0	0.5	0.5	2.67	74.23	71.39	2.06	7.44	10.74	565.023	861.844
3	23.2	2	1	1	1	1	50	5	65	100	10	0	0	0	1	0	2	4	1	1	0	0	0	0	0	4	1	100	0	0	0.5	0.5	0	53.94	53.57	0	6.72	8.37	702.859	1358.92
1	23.5	3	0	1	2	2	80	10	100	550	5	1	0	0	0	0	2	3	1	0	1.5	1	0	1.5	1	2	0	100	0	0	0.5	0.5	0	37.17	34.81	2.92	7.29	8.18	591.625	952.695
2	25.1	2	0	0	2	2	45	15	65	200	10	1	0	0	1	0	3	0	1	1	0	0	0	0	0	2	0	100	0	0	0.5	0.5	121.1	169.8	149.3	17.48	19.56	19.15	422.938	664.078
3	25	2	0	0	2	1	60	10	80	200	5	0	0	4	1	0	8	2	1	1	0	0	2	2	1	2	1	50	0	0	0.5	0.5	0	61.01	48.08	0	5.28	9.66	460.016	834.547
2	21.9	2	0	1	1	2	55	15	75	100	10	0	0	0	1	0	3	2	1	0	0	0	0	0	0	2	0	100	0	0	0.5	0.5	0	26.87	11.79	0	5.54	12.72	536.312	794.391
1	20.2	3	1	1	2	2	65	15	85	350	5	1	1	3	0	0	2	0	1	0	0	0	1.5	1.5	1	2	0	100	0	0	0.5	0.5	1.84	60.09	30.77	2.7	6.8	9.73	529.125	631.75
2	20.2	1	0	0	2	2	75	10	90	600	5	0	0	5	1	0	2	0	1	1	0	0	6	6	1	2	0	100	0	0	0.5	0.5	0	13.06	6.56	0	3.28	5.33	566.609	649.312
3	21.5	2	1	1	2	2	50	15	70	200	5	0	0	2	1	0	2	2	1	1	0	0	0	0	0	2	0	80	0	0	0.5	0.5	2.21	47.65	26.14	4.2	6.27	8.06	395.523	622.031
1	23.6	2	0	0	2	2	110	12	130	400	20	0	0	0	1	0	5	3	1	1	2	1	1	3	1	2	0	100	0	0	0.5	0.5	0	102.3	59.37	0	7.13	10.91	737.281	838.391
2	24.8	2	0	1	2	2	50	15	75	220	5	0	0	0	0	0	3	3	1	1	0	0	1	1	1	2	0	100	0	0	0.5	0.5	3.04	10.98	7.32	0	5.93	5.63	431.133	573.328
3	19.7	1	0	0	1	2	45	15	70	600	5	0	0	7	4	0	2	2	1	1	0	0	0	0	0	2	0	80	0	0	0.5	0.5	1.79	14.23	8.27	2.93	3.04	5.41	398.625	573.547
2	19.8	1	0	0	2	2	70	15	90	200	5	0	0	0	0	0	1	0	1	1	0	0	1	1	1	3	1	100	0	0	0.5	0.5	2.35	11.11	2.51	0	2.18	2.49	506.891	828.281
1	20.3	1	0	0	2	1	70	10	95	250	5	0	0	5	1	0	4	4	1	1	5	1	0	5	1	2	1	80	0	0	0.5	0.5	3.57	9.38	4.06	0	0	4.99	398.625	810.969
2	23.2	2	0	0	1	2	75	20	105	200	5	0	0	0	2	0	3	3	1	1	0	0	3	3	1	2	1	100	0	0	0.5	0.5	5.32	50.5	18.36	0	2.54	5.75	553.539	1322.42
1	22.9	2	1	1	2	2	65	15	90	350	5	1	0	0	0	0	4	1	1	1	1	1	0	1	1	2	1	100	0	0	0.5	0.5	5.79	26.2	7.44	0	3.45	5.07	576.797	713.875
3	23.9	2	0	0	2	2	80	15	115	200	5	0	0	10	2	0	4	0	1	1	0	0	0	0	0	2	0	100	0	0	0.5	0.5	2.05	34.37	9	0	3.51	4.88	590.375	672.391
2	23.1	3	1	1	2	1	55	15	85	350	5	0	0	4	3	0	4	2	1	1	0	0	0	0	0	2	0	100	0	0	0.5	0.5	0	40.88	16.47	0	4.83	5.61	436.961	666.281
2	21.6	3	0	0	2	1	84	16	120	200	5	0	0	5	0	4	0	5	1	0	2	1	1	3	1	2	0	100	0	0	0.5	0.5	24.42	41.87	33.04	2.02	2.9	7.19	637.344	741.758
1	22.4	2	0	0	2	2	55	15	75	650	5	1	0	0	0	0	2	2	1	1	2	1	0	2	1	2	0	100	0	0	0.5	0.5	0	44.11	8.99	0	5.11	2.8	571.875	757.984
1	22.7	3	0	0	2	1	90	20	115	550	5	0	0	0	0	0	2	0	1	0	1	1	0	1	1	4	1	70	0	0	0.5	0.5	8.28	74.69	30.33	3.33	6.28	7.67	670.438	851.734
3	21.1	3	0	0	2	2	60	10	80	100	3	0	0	0	0	0	0	4	1	1	0	0	2	2	1	2	0	100	0	0	0.5	0.5	0	12.98	39.53	0	4.25	8.71	456.031	609.641
3	20.5	3	0	0	1	1	50	10	70	100	3	0	0	0	2	1	5	2	1	0	0	0	1.5	1.5	1	2	0	100	0	0	0.5	0.5	0	44.74	19.82	0	6.12	7.2	444.891	745.789
2	24.6	3	0	1	2	2	75	15	95	400	5	1	0	0	0	0	1	0	1	0	0	0	0	0	0	2	0	100	0	0	0.5	0.5	2.43	39.1	21.09	2.44	5.48	8.93	532.781	748.734
3	24.5	2	0	0	2	2	60	5	75	100	5	0	0	0	3	0	6	3	1	1	0	0	1	1	1	2	0	100	0	0	0.5	0.5	4.37	15.3	6.62	0	5.53	5.1	465.672	765.961
2	20.2	3	0	0	2	2	68	15	100	450	1	0	1	5	1	0	2	1	1	0	0	0	0	0	0	2	1	100	0	0	0.5	0.5	0	30.94	23.12	2.21	5.81	6.13	647.609	874.234
2	20.8	3	0	1	2	2	70	20	95	500	10	0	0	0	0	0	5	4	1	0	0	0	1	1	1	2	0	100	0	0	0.5	0.5	9.7	27.14	11.76	2.41	2.47	5.34	541.25	683.781
1	22.5	1	0	0	2	2	123	15	150	600	10	1	0	5	1	0	3	1	1	1	1	1	1	2	1	2	0	80	0	0	0.5	0.5	0	13.41	10.41	0	2.16	5.56	632.141	944.641
3	21.4	1	0	0	2	2	55	15	80	200	5	0	0	1	0	0	4	0	1	1	0	0	0	0	0	2	0	100	0	0	0.5	0.5	0	12.11	2.25	0	2.9	4.12	500.469	653.172
2	26.5	3	1	0	2	1	75	30	120	450	5	0	1	6	0	0	0	3	1	0	2	1	0	2	1	2	0	100	0	0	0.5	0.5	0	43.68	12.95	0	5.44	7.48	629.438	708.75
1	20.9	3	0	0	2	1	35	20	60	400	0	1	1	0	0	0	0	0	1	0	0	0	0	0	0	2	0	100	0	0	0.5	0.5	0	14.29	7.91	0	2.6	4.88	523.531	831.898
1	22.8	3	0	1	2	2	110	15	135	500	5	0	0	3	0	0	3	0	1	0	3	1	0.5	3.5	1	2	0	100	0	0	0.5	0.5	0	56.5	23.21	0	5.17	5.39	755.688	972.359
3	21.7	2	0	1	2	1	70	5	80	300	5	0	0	3	0	0	0	0	1	0	0	0	0	0	0	2	0	100	0	0	0.5	0.5	8.99	25.88	12.44	0	6	6.19	478.141	592.734
3	24.2	3	0	1	1	1	100	7	110	200	5	0	0	0	0	0	3	0	1	0	0.5	1	0	0.5	1	2	0	100	0	0	0.5	0.5	0	30.76	59.24	2.23	7.24	13.81	541.25	672.078
1	31.6	2	0	1	2	1	130	10	150	200	5	1	0	0	0	0	0	0	1	1	2	1	0	2	1	2	1	100	0	0	0.5	0.5	0	12.8	33.74	0	4.02	9.03	809.875	1050.2
